# Supplementary material for: Aging Increases Hippocampal DUSP2 by a Membrane Cholesterol Loss-Mediated RTK/p38MAPK Activation Mechanism
Source: Front Neurol. 2019 Jun 25;10:675. doi: 10.3389/fneur.2019.00675 (PMC6603139; doi:10.3389/fneur.2019.00675)
Supplement: Table S1 — The list of the genes differentially expressed in the comparisons Ctrl vs. Choox, Ctrl vs. Choox+SB203580 and Choox vs. Choox+SB203580, according to the analysis of the RNA sequencing experiment in hippocampal neurons in culture. Gene ID, fold change, p-value and q-value of the comparisons are included in the tables. The RNA sequencing experiment was performed in cells treated for 30 min with Choox for cholesterol removal, as previously described. Cells were treated or not 1 h before with a known p38MAPK inhibitor (SB203580, 20 μM) in order to determine the effect of p38MAPK cholesterol loss-dependent upregulated activity on the changes observed in genes expression. [file Table_1.XLSX]

## Sheet: Control vs Choox
test_id	gene	Human uniprot code	sample_1	sample_2	log2(fold_change)	p_value	q_value
XLOC_000554	-	#N/A	Control	Choox	3.77258	5e-05	0.0241923
XLOC_000961	Zfp36	P26651	Control	Choox	1.85586	5e-05	0.0241923
XLOC_000986	Nfkbid	Q8NI38	Control	Choox	1.74132	5e-05	0.0241923
XLOC_001701	Tnfaip3	P21580	Control	Choox	1.52441	5e-05	0.0241923
XLOC_002619	Ch25h	O95992	Control	Choox	3.11052	5e-05	0.0241923
XLOC_003354	Dusp1	P28562	Control	Choox	1.21922	5e-05	0.0241923
XLOC_003442	Nlrp3	Q96P20	Control	Choox	1.48848	5e-05	0.0241923
XLOC_003606	Ccl12	P13500	Control	Choox	2.11515	5e-05	0.0241923
XLOC_003615	Ccl4	P13236	Control	Choox	3.59902	5e-05	0.0241923
XLOC_004095	Hs3st3b1	Q9Y662	Control	Choox	#NAME?	5e-05	0.0241923
XLOC_004236	Ccl3	P10147	Control	Choox	3.39415	5e-05	0.0241923
XLOC_004664	-	#N/A	Control	Choox	inf	0.0001	0.0401489
XLOC_004895	Nfkbiz	Q9BYH8	Control	Choox	2.09106	5e-05	0.0241923
XLOC_005489	Hcar2	Q8TDS4	Control	Choox	inf	5e-05	0.0241923
XLOC_006275	Btg2	P78543	Control	Choox	1.27653	5e-05	0.0241923
XLOC_006305	Rgs1	Q08116	Control	Choox	2.56976	5e-05	0.0241923
XLOC_006479	-	#N/A	Control	Choox	inf	5e-05	0.0241923
XLOC_006824	Lif	P15018	Control	Choox	1.25747	5e-05	0.0241923
XLOC_006944	Cxcl1	P09341	Control	Choox	1.32906	5e-05	0.0241923
XLOC_006962	Srp72	O76094	Control	Choox	1.8073	5e-05	0.0241923
XLOC_007801	-	#N/A	Control	Choox	inf	0.0001	0.0401489
XLOC_007849	-	#N/A	Control	Choox	#NAME?	0.0001	0.0401489
XLOC_007996	Gdf15	Q99988	Control	Choox	1.47937	5e-05	0.0241923
XLOC_008583	Cd83	Q01151	Control	Choox	1.33733	5e-05	0.0241923
XLOC_009158	Egr1	P18146	Control	Choox	1.45507	5e-05	0.0241923
XLOC_009978	Ier2	Q9BTL4	Control	Choox	1.14814	5e-05	0.0241923
XLOC_009983	Junb	P17275	Control	Choox	0.805076	5e-05	0.0241923
XLOC_011282	Cyr61	O00622	Control	Choox	1.81108	5e-05	0.0241923
XLOC_011440	Nlgn1	Q8N2Q7	Control	Choox	inf	0.0001	0.0401489
XLOC_011628	Frrs1	Q6ZNA5	Control	Choox	inf	5e-05	0.0241923
XLOC_011949	Ier3	P46695	Control	Choox	1.67326	5e-05	0.0241923
XLOC_012046	Egr2	P11161	Control	Choox	1.65604	5e-05	0.0241923
XLOC_012622	Dusp2	Q05923	Control	Choox	2.37942	5e-05	0.0241923
XLOC_012632	Il1b	P01584	Control	Choox	3.79371	5e-05	0.0241923
XLOC_012633	Il1a	P01583	Control	Choox	4.46873	5e-05	0.0241923
XLOC_012723	Dnmt3b	Q9UBC3	Control	Choox	#NAME?	0.0001	0.0401489
XLOC_013545	-	#N/A	Control	Choox	inf	5e-05	0.0241923
XLOC_014178	ENSRNOG00000049795	-	Control	Choox	inf	0.0001	0.0401489
XLOC_016087	Mrpl50	Q8N5N7	Control	Choox	inf	5e-05	0.0241923
XLOC_016849	Nfkbia	P25963	Control	Choox	1.06011	5e-05	0.0241923
XLOC_016917	Fos	P01100	Control	Choox	1.12133	5e-05	0.0241923
XLOC_018012	Arc	Q7LC44	Control	Choox	1.20903	5e-05	0.0241923
XLOC_018766	Bcl2a1	Q16548	Control	Choox	1.38731	0.0001	0.0401489
XLOC_019320	Ccrl2	O00421	Control	Choox	4.03595	5e-05	0.0241923
XLOC_019364	-	#N/A	Control	Choox	inf	5e-05	0.0241923
XLOC_019971	Tnfsf9	P41273	Control	Choox	3.53336	5e-05	0.0241923
XLOC_020331	-	#N/A	Control	Choox	#NAME?	0.0001	0.0401489

## Sheet: Coox vs Choox SB20
test_id	gene	Human uniprot code	sample_1	sample_2	log2(fold_change)	p_value	q_value
XLOC_000049	Cybb	P04839	Choox	Choox_SB20	-2.08153	5e-05	0.0101856
XLOC_000088	Tlr7	Q9NYK1	Choox	Choox_SB20	-1.87724	5e-05	0.0101856
XLOC_000132	ENSRNOG00000028278	-	Choox	Choox_SB20	-2.30206	5e-05	0.0101856
XLOC_000144	Mir223	-	Choox	Choox_SB20	#NAME?	5e-05	0.0101856
XLOC_000855	Lilrb4	Q8NHJ6	Choox	Choox_SB20	-2.03492	0.0002	0.031915
XLOC_000985	Tyrobp	O43914	Choox	Choox_SB20	-1.7314	5e-05	0.0101856
XLOC_001019	Cd33	P20138	Choox	Choox_SB20	-1.98127	5e-05	0.0101856
XLOC_001310	Il4ra	P24394	Choox	Choox_SB20	-1.13229	5e-05	0.0101856
XLOC_001330	Itgal	P20701	Choox	Choox_SB20	-1.21907	5e-05	0.0101856
XLOC_001347	Itgam	P11215	Choox	Choox_SB20	-1.64338	5e-05	0.0101856
XLOC_001425	Unc93b1	Q9H1C4	Choox	Choox_SB20	-1.27636	5e-05	0.0101856
XLOC_001523	Mpeg1	Q2M385	Choox	Choox_SB20	-2.12837	5e-05	0.0101856
XLOC_001701	Tnfaip3	P21580	Choox	Choox_SB20	-0.862689	0.0003	0.0455929
XLOC_001713	Ctgf	P29279	Choox	Choox_SB20	-1.16452	5e-05	0.0101856
XLOC_001872	C5ar1	P21730	Choox	Choox_SB20	-1.95892	5e-05	0.0101856
XLOC_002225	Slco2b1	O94956	Choox	Choox_SB20	-1.75471	5e-05	0.0101856
XLOC_002242	Folr2	P14207	Choox	Choox_SB20	-1.73188	5e-05	0.0101856
XLOC_002619	Ch25h	O95992	Choox	Choox_SB20	-2.52234	5e-05	0.0101856
XLOC_002638	Blnk	Q8WV28	Choox	Choox_SB20	-1.98978	5e-05	0.0101856
XLOC_003359	Lcp2	Q13094	Choox	Choox_SB20	-1.82455	5e-05	0.0101856
XLOC_003415	-	#N/A	Choox	Choox_SB20	-1.1985	5e-05	0.0101856
XLOC_003605	Ccl7	P80098	Choox	Choox_SB20	-1.33049	5e-05	0.0101856
XLOC_003606	Ccl12	P13500	Choox	Choox_SB20	-2.64716	5e-05	0.0101856
XLOC_003615	Ccl4	P13236	Choox	Choox_SB20	-2.45244	5e-05	0.0101856
XLOC_003745	Grn	P28799	Choox	Choox_SB20	-0.820078	0.0003	0.0455929
XLOC_004124	Cd68	P34810	Choox	Choox_SB20	-1.63111	5e-05	0.0101856
XLOC_004234	Ccl9	P55773	Choox	Choox_SB20	-2.05084	5e-05	0.0101856
XLOC_004236	Ccl3	P10147	Choox	Choox_SB20	-1.67358	5e-05	0.0101856
XLOC_004316	Cwc25	Q9NXE8	Choox	Choox_SB20	1.09361	0.0001	0.0189594
XLOC_004318	Arl5c	A6NH57	Choox	Choox_SB20	#NAME?	5e-05	0.0101856
XLOC_004477	Socs3	O14543	Choox	Choox_SB20	1.26278	5e-05	0.0101856
XLOC_004895	Nfkbiz	Q9BYH8	Choox	Choox_SB20	-1.01633	0.00015	0.0261123
XLOC_004942	Lrrc33	Q86YC3	Choox	Choox_SB20	-1.65511	5e-05	0.0101856
XLOC_005112	Hcls1	P14317	Choox	Choox_SB20	-1.30312	0.0002	0.031915
XLOC_005459	Ncf1	P14598	Choox	Choox_SB20	-1.46749	5e-05	0.0101856
XLOC_005601	Alox5ap	P20292	Choox	Choox_SB20	-2.07994	0.0002	0.031915
XLOC_005920	-	#N/A	Choox	Choox_SB20	inf	0.0002	0.031915
XLOC_006135	Fcgr3a	P08637	Choox	Choox_SB20	-1.91886	5e-05	0.0101856
XLOC_006141	Arhgap30	Q7Z6I6	Choox	Choox_SB20	-1.72151	0.00015	0.0261123
XLOC_006192	Tlr5	O60602	Choox	Choox_SB20	-1.7823	0.0001	0.0189594
XLOC_006295	Ptprc	P08575	Choox	Choox_SB20	-1.62133	5e-05	0.0101856
XLOC_006300	Cfh	P08603	Choox	Choox_SB20	-1.87592	5e-05	0.0101856
XLOC_006305	Rgs1	Q08116	Choox	Choox_SB20	-3.03413	5e-05	0.0101856
XLOC_006386	Fcer1g	P30273	Choox	Choox_SB20	-1.54954	5e-05	0.0101856
XLOC_006841	Ikzf1	Q13422	Choox	Choox_SB20	-1.84106	5e-05	0.0101856
XLOC_006943	Cxcl2	P19875	Choox	Choox_SB20	-1.33791	0.00015	0.0261123
XLOC_006962	Srp72	O76094	Choox	Choox_SB20	-2.63489	5e-05	0.0101856
XLOC_007223	-	#N/A	Choox	Choox_SB20	#NAME?	0.00015	0.0261123
XLOC_007503	Lcp1	P13796	Choox	Choox_SB20	-1.51282	5e-05	0.0101856
XLOC_007560	Plau	P00749	Choox	Choox_SB20	-1.83721	5e-05	0.0101856
XLOC_007993	Ifi30	P13284	Choox	Choox_SB20	-1.03412	5e-05	0.0101856
XLOC_008161	Stab1	Q9NY15	Choox	Choox_SB20	-1.76011	5e-05	0.0101856
XLOC_008289	Msr1	P21757	Choox	Choox_SB20	-1.55964	5e-05	0.0101856
XLOC_008583	Cd83	Q01151	Choox	Choox_SB20	-1.47152	5e-05	0.0101856
XLOC_008706	Mrc1	P22897	Choox	Choox_SB20	-1.44789	5e-05	0.0101856
XLOC_009058	-	#N/A	Choox	Choox_SB20	inf	5e-05	0.0101856
XLOC_009277	Csf1r	P07333	Choox	Choox_SB20	-1.77436	5e-05	0.0101856
XLOC_009523	Cndp1	Q96KN2	Choox	Choox_SB20	-1.56236	5e-05	0.0101856
XLOC_009582	-	#N/A	Choox	Choox_SB20	inf	0.00025	0.0389207
XLOC_009950	Adcy7	P51828	Choox	Choox_SB20	-1.72098	5e-05	0.0101856
XLOC_010083	Cyba	P13498	Choox	Choox_SB20	-1.21643	0.0002	0.031915
XLOC_010226	-	#N/A	Choox	Choox_SB20	inf	5e-05	0.0101856
XLOC_010354	Ccdc152	Q4G0S7	Choox	Choox_SB20	-1.47848	5e-05	0.0101856
XLOC_010614	Ctss	P25774	Choox	Choox_SB20	-1.72262	0.0003	0.0455929
XLOC_010627	Txnip	Q9H3M7	Choox	Choox_SB20	0.971114	5e-05	0.0101856
XLOC_011067	Tlr2	O60603	Choox	Choox_SB20	-1.69433	5e-05	0.0101856
XLOC_011083	Fcrls	Q96LA5	Choox	Choox_SB20	-1.88807	5e-05	0.0101856
XLOC_011192	Cd53	P19397	Choox	Choox_SB20	-1.41993	0.0001	0.0189594
XLOC_011282	Cyr61	O00622	Choox	Choox_SB20	-1.04817	5e-05	0.0101856
XLOC_011487	-	#N/A	Choox	Choox_SB20	#NAME?	0.00015	0.0261123
XLOC_011969	Aif1	P55008	Choox	Choox_SB20	-1.69557	5e-05	0.0101856
XLOC_012017	Itgb2	P05107	Choox	Choox_SB20	-1.39049	5e-05	0.0101856
XLOC_012492	Spi1	P17947	Choox	Choox_SB20	-2.01195	5e-05	0.0101856
XLOC_012553	-	#N/A	Choox	Choox_SB20	-0.862679	0.0001	0.0189594
XLOC_012554	Thbs1	P07996	Choox	Choox_SB20	-0.928636	5e-05	0.0101856
XLOC_012622	Dusp2	Q05923	Choox	Choox_SB20	-1.47272	0.0002	0.031915
XLOC_012632	Il1b	P01584	Choox	Choox_SB20	-2.37849	5e-05	0.0101856
XLOC_012633	Il1a	P01583	Choox	Choox_SB20	-3.40821	5e-05	0.0101856
XLOC_012718	Hck	P08631	Choox	Choox_SB20	-1.78491	5e-05	0.0101856
XLOC_012975	Ggta1p	Q4G0N0	Choox	Choox_SB20	-1.5778	0.00025	0.0389207
XLOC_013262	Siglec1	Q9BZZ2	Choox	Choox_SB20	-1.84166	5e-05	0.0101856
XLOC_013386	Kcns1	Q96KK3	Choox	Choox_SB20	#NAME?	0.00015	0.0261123
XLOC_013435	Ctsz	Q9UBR2	Choox	Choox_SB20	-1.58547	5e-05	0.0101856
XLOC_013632	-	#N/A	Choox	Choox_SB20	#NAME?	5e-05	0.0101856
XLOC_013958	Gpnmb	Q14956	Choox	Choox_SB20	-1.46892	5e-05	0.0101856
XLOC_014590	Apobec1	Q9GZX7	Choox	Choox_SB20	-1.55895	0.0002	0.031915
XLOC_014591	C3ar1	Q16581	Choox	Choox_SB20	-2.54811	5e-05	0.0101856
XLOC_014595	Clec4a3	Q9UMR7	Choox	Choox_SB20	-1.73289	0.00015	0.0261123
XLOC_014596	Clec4a1	Q9UMR7	Choox	Choox_SB20	-1.78004	5e-05	0.0101856
XLOC_014601	Ptpn6	P29350	Choox	Choox_SB20	-1.39459	5e-05	0.0101856
XLOC_014608	Cd4	P01730	Choox	Choox_SB20	-1.6441	5e-05	0.0101856
XLOC_014999	-	#N/A	Choox	Choox_SB20	1.94987	0.00015	0.0261123
XLOC_015000	Gem	P55040	Choox	Choox_SB20	1.7953	5e-05	0.0101856
XLOC_015093	Nr4a3	Q92570	Choox	Choox_SB20	0.999543	5e-05	0.0101856
XLOC_015326	Laptm5	Q13571	Choox	Choox_SB20	-1.66404	5e-05	0.0101856
XLOC_015331	Ptafr	P25105	Choox	Choox_SB20	-1.77211	5e-05	0.0101856
XLOC_015459	Rps15a-ps7	P62841	Choox	Choox_SB20	1.90845	0.0001	0.0189594
XLOC_015888	C1qb	P02746	Choox	Choox_SB20	-1.66378	5e-05	0.0101856
XLOC_015889	C1qc	P02747	Choox	Choox_SB20	-1.76189	5e-05	0.0101856
XLOC_015890	C1qa	P02745	Choox	Choox_SB20	-1.85016	5e-05	0.0101856
XLOC_016210	Zmym6nb	Q8NCS4	Choox	Choox_SB20	inf	0.00025	0.0389207
XLOC_016668	Pld4	Q96BZ4	Choox	Choox_SB20	-1.63323	5e-05	0.0101856
XLOC_016818	Pik3cg	P48736	Choox	Choox_SB20	-1.53897	5e-05	0.0101856
XLOC_016953	PORF1	No encuentro ortologo en humano en inparanoid!hago blast de rata a humano y de humano a rata (blast restriction 70%)	Choox	Choox_SB20	1.02471	5e-05	0.0101856
XLOC_017130	ENSRNOG00000047769	-	Choox	Choox_SB20	#NAME?	0.00015	0.0261123
XLOC_017374	Igf1	P05019	Choox	Choox_SB20	-1.76941	5e-05	0.0101856
XLOC_017429	Parvg	Q9HBI0	Choox	Choox_SB20	-1.55887	5e-05	0.0101856
XLOC_017430	-	#N/A	Choox	Choox_SB20	-1.90884	0.0002	0.031915
XLOC_017551	Cyth4	Q9UIA0	Choox	Choox_SB20	-1.62889	5e-05	0.0101856
XLOC_017658	Nr4a1	P22736	Choox	Choox_SB20	1.12668	5e-05	0.0101856
XLOC_017880	Lyz2	P61626	Choox	Choox_SB20	-1.07893	5e-05	0.0101856
XLOC_018029	BC024139	-	Choox	Choox_SB20	inf	0.0002	0.031915
XLOC_018063	Rac2	P15153	Choox	Choox_SB20	-1.34108	5e-05	0.0101856
XLOC_018176	Bin2	Q9UBW5	Choox	Choox_SB20	-2.17999	5e-05	0.0101856
XLOC_018764	Nt5e	P21589	Choox	Choox_SB20	-2.56687	5e-05	0.0101856
XLOC_018798	Amotl2	Q9Y2J4	Choox	Choox_SB20	-1.26952	5e-05	0.0101856
XLOC_019320	Ccrl2	O00421	Choox	Choox_SB20	-2.52854	5e-05	0.0101856
XLOC_019345	Cx3cr1	P49238	Choox	Choox_SB20	-1.99811	5e-05	0.0101856
XLOC_019727	Arid5a	Q03989	Choox	Choox_SB20	0.932269	0.0001	0.0189594
XLOC_019780	Coq10b	Q9H8M1	Choox	Choox_SB20	1.49156	5e-05	0.0101856
XLOC_019896	Inpp5d	Q92835	Choox	Choox_SB20	-1.5718	5e-05	0.0101856
XLOC_019965	Emr1	Q14246	Choox	Choox_SB20	-1.44952	5e-05	0.0101856
XLOC_019971	Tnfsf9	P41273	Choox	Choox_SB20	-2.12931	0.0001	0.0189594
XLOC_020001	Trem2	Q9NZC2	Choox	Choox_SB20	-1.86866	5e-05	0.0101856
XLOC_020094	Mstn	O14793	Choox	Choox_SB20	inf	0.0002	0.031915
XLOC_020180	Irs1	P35568	Choox	Choox_SB20	-0.98621	5e-05	0.0101856

## Sheet:  Control vs Choox SB20
test_id	gene	Human uniprot code	sample_1	sample_2	log2(fold_change)	p_value	q_value
XLOC_000049	Cybb	P04839	Control	Choox_SB20	-1.42721	5e-05	0.0156233
XLOC_000554	-	#N/A	Control	Choox_SB20	5.72733	0.00015	0.0419731
XLOC_000961	Zfp36	P26651	Control	Choox_SB20	1.5363	5e-05	0.0156233
XLOC_000985	Tyrobp	O43914	Control	Choox_SB20	-1.25372	5e-05	0.0156233
XLOC_002225	Slco2b1	O94956	Control	Choox_SB20	-1.15161	0.00015	0.0419731
XLOC_002242	Folr2	P14207	Control	Choox_SB20	-1.39191	5e-05	0.0156233
XLOC_002638	Blnk	Q8WV28	Control	Choox_SB20	-1.93085	5e-05	0.0156233
XLOC_003354	Dusp1	P28562	Control	Choox_SB20	1.34573	5e-05	0.0156233
XLOC_003359	Lcp2	Q13094	Control	Choox_SB20	-1.21165	0.00015	0.0419731
XLOC_004045	Ccdc69	A6NI79	Control	Choox_SB20	#NAME?	5e-05	0.0156233
XLOC_004124	Cd68	P34810	Control	Choox_SB20	-1.12308	5e-05	0.0156233
XLOC_004236	Ccl3	P10147	Control	Choox_SB20	1.72957	5e-05	0.0156233
XLOC_004316	Cwc25	Q9NXE8	Control	Choox_SB20	0.992721	5e-05	0.0156233
XLOC_004821	ENSRNOG00000018224	-	Control	Choox_SB20	#NAME?	5e-05	0.0156233
XLOC_004895	Nfkbiz	Q9BYH8	Control	Choox_SB20	1.08373	5e-05	0.0156233
XLOC_005683	ENSRNOG00000029211	Q86VF5	Control	Choox_SB20	#NAME?	5e-05	0.0156233
XLOC_006275	Btg2	P78543	Control	Choox_SB20	1.22488	5e-05	0.0156233
XLOC_006300	Cfh	P08603	Control	Choox_SB20	-1.19475	5e-05	0.0156233
XLOC_006386	Fcer1g	P30273	Control	Choox_SB20	-1.08672	5e-05	0.0156233
XLOC_006944	Cxcl1	P09341	Control	Choox_SB20	1.23647	5e-05	0.0156233
XLOC_006947	Cxcl5	P42830	Control	Choox_SB20	-1.36754	5e-05	0.0156233
XLOC_007223	-	#N/A	Control	Choox_SB20	#NAME?	5e-05	0.0156233
XLOC_007503	Lcp1	P13796	Control	Choox_SB20	-1.02642	5e-05	0.0156233
XLOC_007560	Plau	P00749	Control	Choox_SB20	-1.07747	5e-05	0.0156233
XLOC_008161	Stab1	Q9NY15	Control	Choox_SB20	-1.11581	5e-05	0.0156233
XLOC_008289	Msr1	P21757	Control	Choox_SB20	-1.08416	5e-05	0.0156233
XLOC_008778	Gadd45g	O95257	Control	Choox_SB20	1.03966	5e-05	0.0156233
XLOC_009060	-	#N/A	Control	Choox_SB20	inf	5e-05	0.0156233
XLOC_009158	Egr1	P18146	Control	Choox_SB20	1.35987	5e-05	0.0156233
XLOC_009277	Csf1r	P07333	Control	Choox_SB20	-1.16738	5e-05	0.0156233
XLOC_009978	Ier2	Q9BTL4	Control	Choox_SB20	1.38334	5e-05	0.0156233
XLOC_009983	Junb	P17275	Control	Choox_SB20	0.986167	5e-05	0.0156233
XLOC_010354	Ccdc152	Q4G0S7	Control	Choox_SB20	-0.914399	5e-05	0.0156233
XLOC_010627	Txnip	Q9H3M7	Control	Choox_SB20	0.845864	5e-05	0.0156233
XLOC_011083	Fcrls	Q96LA5	Control	Choox_SB20	-1.43706	5e-05	0.0156233
XLOC_011949	Ier3	P46695	Control	Choox_SB20	1.25059	5e-05	0.0156233
XLOC_011969	Aif1	P55008	Control	Choox_SB20	-1.42944	5e-05	0.0156233
XLOC_012008	Sik1	P57059	Control	Choox_SB20	1.19641	5e-05	0.0156233
XLOC_012492	Spi1	P17947	Control	Choox_SB20	-1.68972	5e-05	0.0156233
XLOC_012713	-	#N/A	Control	Choox_SB20	#NAME?	5e-05	0.0156233
XLOC_013435	Ctsz	Q9UBR2	Control	Choox_SB20	-1.17596	5e-05	0.0156233
XLOC_013958	Gpnmb	Q14956	Control	Choox_SB20	-1.0025	5e-05	0.0156233
XLOC_014591	C3ar1	Q16581	Control	Choox_SB20	-1.6579	5e-05	0.0156233
XLOC_014999	-	#N/A	Control	Choox_SB20	1.90409	0.00015	0.0419731
XLOC_015000	Gem	P55040	Control	Choox_SB20	1.93648	5e-05	0.0156233
XLOC_015093	Nr4a3	Q92570	Control	Choox_SB20	0.864328	5e-05	0.0156233
XLOC_015326	Laptm5	Q13571	Control	Choox_SB20	-1.10945	5e-05	0.0156233
XLOC_015331	Ptafr	P25105	Control	Choox_SB20	-1.3133	5e-05	0.0156233
XLOC_015459	Rps15a-ps7	P62841	Control	Choox_SB20	2.06738	5e-05	0.0156233
XLOC_015622	Klf4	O43474	Control	Choox_SB20	1.03165	5e-05	0.0156233
XLOC_015888	C1qb	P02746	Control	Choox_SB20	-1.15714	5e-05	0.0156233
XLOC_015889	C1qc	P02747	Control	Choox_SB20	-1.20792	5e-05	0.0156233
XLOC_015890	C1qa	P02745	Control	Choox_SB20	-1.25199	5e-05	0.0156233
XLOC_016668	Pld4	Q96BZ4	Control	Choox_SB20	-1.27919	5e-05	0.0156233
XLOC_016849	Nfkbia	P25963	Control	Choox_SB20	0.815131	0.00015	0.0419731
XLOC_016917	Fos	P01100	Control	Choox_SB20	1.48776	5e-05	0.0156233
XLOC_016953	PORF1	No encuentro ortologo en humano en inparanoid!hago blast de rata a humano y de humano a rata (blast restriction 70%)	Control	Choox_SB20	1.13679	5e-05	0.0156233
XLOC_017074	-	#N/A	Control	Choox_SB20	#NAME?	5e-05	0.0156233
XLOC_017374	Igf1	P05019	Control	Choox_SB20	-1.09323	5e-05	0.0156233
XLOC_017658	Nr4a1	P22736	Control	Choox_SB20	1.65041	5e-05	0.0156233
XLOC_018012	Arc	Q7LC44	Control	Choox_SB20	1.15042	5e-05	0.0156233
XLOC_018063	Rac2	P15153	Control	Choox_SB20	-1.05101	0.00015	0.0419731
XLOC_019345	Cx3cr1	P49238	Control	Choox_SB20	-1.48447	5e-05	0.0156233
XLOC_019374	-	#N/A	Control	Choox_SB20	#NAME?	5e-05	0.0156233
XLOC_019780	Coq10b	Q9H8M1	Control	Choox_SB20	1.42	5e-05	0.0156233
XLOC_019874	Ccl20	P78556	Control	Choox_SB20	-1.93195	0.00015	0.0419731
XLOC_019965	Emr1	Q14246	Control	Choox_SB20	-1.10072	5e-05	0.0156233
